# Supplementary material for: Footprints of innate immune activity during HIV-1 reservoir cell evolution in early-treated infection
Source: J Exp Med. 2024 Oct 28;221(11):e20241091. doi: 10.1084/jem.20241091 (PMC11519379; doi:10.1084/jem.20241091)
Supplement: Table S3 — lists of proviral integration sites of intact and defective proviruses in all RIVER study participants. [file JEM_20241091_TableS3.xlsx]

## Sheet: Sheet1
Study Participant No.	Sequence No.	Sample timepoint	Group	Intactness	Gene/annotation	Chromosome	Position	Strand
P1	1	Rand	Control	Hypermut	AES	chr19	3054907	+
P1	2	Rand	Control	Hypermut	AES	chr19	3054907	+
P1	3	Rand	Control	5defect	AGTPBP1	chr9	85580442	+
P1	4	Rand	Control	Intact	ANKRD11	chr16	89373889	+
P1	5	Rand	Control	Intact	ANKRD11	chr16	89373889	+
P1	6	PR18	Control	Hypermut	APBB1IP	chr10	26466357	-
P1	7	Rand	Control	Hypermut	APBB1IP	chr10	26466357	-
P1	8	1YR	Control	Hypermut	APBB1IP	chr10	26466357	-
P1	9	Rand	Control	Hypermut	APBB1IP	chr10	26466357	-
P1	10	Rand	Control	Hypermut	APBB1IP	chr10	26466357	-
P1	11	1YR	Control	Premature Stop Codon	ARID1A	chr1	26702568	+
P1	12	Rand	Control	Intact	BARD1	chr2	214739274	-
P1	13	PR18	Control	Intact	CADPS	chr3	62724279	-
P1	14	Rand	Control	Large Deletion	CD3E	chr11	118312627	-
P1	15	PR18	Control	Intact	Centromeric satellite DNA	chr21	11992909	-
P1	16	PR18	Control	Intact	Centromeric satellite DNA	chr21	11992909	-
P1	17	Rand	Control	Hypermut	CNOT1	chr16	58596479	+
P1	18	PR18	Control	5defect	E2F3	chr6	20423465	-
P1	19	Rand	Control	Intact	ELK4	chr1	205610280	-
P1	20	Rand	Control	Intact	ELK4	chr1	205610280	-
P1	21	Rand	Control	Intact	HNRNPLL	chr2	38599210	+
P1	22	PR18	Control	Large Deletion	KCTD20	chr6	36476936	-
P1	23	Rand	Control	Large Deletion	KHDRBS1	chr1	32024386	-
P1	24	PR18	Control	Large Deletion with Hypermut	KMT2E	chr7	105031755	-
P1	25	Rand	Control	Large Deletion	MAP2K6	chr17	69541357	+
P1	26	Rand	Control	Large Deletion	MAPK8IP3	chr16	1719958	+
P1	27	Rand	Control	Large Deletion	MAPK8IP3	chr16	1719958	+
P1	28	Rand	Control	Large Deletion with Hypermut	MCTP2	chr15	94259126	+
P1	29	Rand	Control	Large Deletion	MCTP2	chr15	94259126	+
P1	30	Rand	Control	Hypermut	MED15	chr22	20546041	+
P1	31	Rand	Control	Large Deletion	microsatellite DNA (Nongenic)	chr19	39945902	-
P1	32	Rand	Control	Large Deletion	microsatellite DNA (Nongenic)	chr19	39945902	-
P1	33	Rand	Control	Large Deletion	NCOA1	chr2	24590663	-
P1	34	Rand	Control	Large Deletion	NOL9	chr1	6528776	-
P1	35	PR18	Control	Intact	Nongenic	chr22	10709463	+
P1	36	PR18	Control	Intact	Nongenic	chr22	8928119	-
P1	37	1YR	Control	Intact	Nongenic	chr1	89286083	-
P1	38	1YR	Control	Intact	Nongenic	chr22	11474740	+
P1	39	1YR	Control	Intact	Nongenic	chr7	150641417	+
P1	40	Rand	Control	5defect	Nongenic	chr19	48774853	+
P1	41	Rand	Control	5defect	Nongenic	chr19	48774853	+
P1	42	Rand	Control	Large Deletion	Nongenic	chr5	100604442	-
P1	43	Rand	Control	Intact	Nongenic	chr7	150641417	+
P1	44	Rand	Control	Intact	Nongenic	chr7	150641417	+
P1	45	Rand	Control	Intact	Nongenic (ENSG00000278996)	chr21	8222782	-
P1	46	Rand	Control	Intact	Nongenic (ENSG00000278996)	chr21	8222782	-
P1	47	Rand	Control	Intact	Nongenic (RP11-498C9.15)	chr17	81880482	-
P1	48	Rand	Control	5defect	Nongenic (RP11-81K2.1)	chr17	49391049	+
P1	49	Rand	Control	5defect	Nongenic (RP11-81K2.1)	chr17	49391049	+
P1	50	Rand	Control	Intact	PEAK1	chr15	77208744	-
P1	51	Rand	Control	Intact	Peri-centromeric	chr5	51733624	-
P1	52	Rand	Control	Intact	Peri-centromeric	chr5	51733624	-
P1	53	Rand	Control	Intact	Peri-centromeric	chr5	51733624	-
P1	54	Rand	Control	Intact	Peri-centromeric	chr5	51733624	-
P1	55	Rand	Control	Intact	Peri-centromeric	chr5	51733624	-
P1	56	Rand	Control	Intact	Peri-centromeric	chr5	51733624	-
P1	57	Rand	Control	Hypermut	PHIP	chr6	78961744	-
P1	58	1YR	Control	Large Deletion	PPP6R3	chr11	68560371	-
P1	59	Rand	Control	5defect	PRMT2	chr21	46660521	+
P1	60	Rand	Control	Large Deletion with Hypermut	PTPRN2	chr7	158131234	-
P1	61	Rand	Control	Large Deletion	RABEP1	chr17	5311094	-
P1	62	Rand	Control	Hypermut	RBL2	chr16	53449269	-
P1	63	Rand	Control	Hypermut	RBL2	chr16	53449269	-
P1	64	PR18	Control	Premature Stop Codon	TJP3	chr19	3745827	-
P1	65	Rand	Control	Large Deletion	TNKS2	chr10	91863919	-
P1	66	1YR	Control	Premature Stop Codon	TPP2	chr13	102603024	-
P1	67	Rand	Control	Premature Stop Codon	VMP1	chr17	59780953	-
P1	68	PR18	Control	Large Deletion	WDR70	chr5	37392797	-
P1	69	1YR	Control	Large Deletion	YWHAE	chr17	1351652	+
P1	70	Rand	Control	5defect	ZNF626	chr19	20645991	+
P1	71	Rand	Control	5defect	ZNF626	chr19	20645991	+
P1	72	1YR	Control	Intact	ZNF721	chr4	449438	+
P1	73	1YR	Control	Intact	ZNF721	chr4	449438	+
P1	74	1YR	Control	Intact	ZNF721	chr4	449438	+
P1	75	1YR	Control	Intact	ZNF721	chr4	449438	+
P1	76	1YR	Control	Intact	ZNF721	chr4	449438	+
P1	77	1YR	Control	Intact	ZNF721	chr4	449438	+
P1	78	1YR	Control	Intact	ZNF721	chr4	449438	+
P1	79	1YR	Control	Intact	ZNF721	chr4	449438	+
P1	80	1YR	Control	Intact	ZNF721	chr4	449438	+
P1	81	1YR	Control	Intact	ZNF721	chr4	449438	+
P1	82	1YR	Control	Intact	ZNF721	chr4	449438	+
P1	83	1YR	Control	Intact	ZNF721	chr4	449438	+
P1	84	1YR	Control	Intact	ZNF721	chr4	449438	+
P1	85	1YR	Control	Intact	ZNF721	chr4	449438	+
P1	86	1YR	Control	Intact	ZNF721	chr4	449438	+
P1	87	1YR	Control	Intact	ZNF721	chr4	449438	+
P1	88	PR18	Control	Hypermut	ZZEEF1	chr17	4040320	-
P2	89	Rand	Control	Hypermut	ADAM10	chr15	58650909	+
P2	90	Rand	Control	Hypermut	ADAM10	chr15	58650909	+
P2	91	Rand	Control	Hypermut	ADARB1	chr21	45081362	-
P2	92	Rand	Control	Large Deletion	ANLN	chr7	36422992	-
P2	93	Rand	Control	Large Deletion	ANLN	chr7	36422992	-
P2	94	Rand	Control	Large Deletion	ATP5B	chr12	56643737	+
P2	95	Rand	Control	Hypermut	C12orf4	chr12	4515686	-
P2	96	Rand	Control	Large Deletion	CALM3	chr19	46604466	-
P2	97	Rand	Control	Large Deletion	CALM3	chr19	46604466	-
P2	98	Rand	Control	5defect	CASK	chrX	41824609	-
P2	99	Rand	Control	Large Deletion with Hypermut	CCM2	chr7	45066646	-
P2	100	Rand	Control	Intact	Centromeric satellite DNA	chr22	14655457	-
P2	101	Rand	Control	Intact	Centromeric satellite DNA	chr22	14655457	-
P2	102	Rand	Control	Intact	Centromeric satellite DNA	chr14	16578303	-
P2	103	Rand	Control	Large Deletion with Hypermut	CHD7	chr8	60696465	-
P2	104	Rand	Control	Large Deletion	DCAF7	chr17	63560700	+
P2	105	Rand	Control	Hypermut	DCK	chr4	71021054	-
P2	106	Rand	Control	Intact	ESYT1	chr12	56140388	-
P2	107	Rand	Control	Large Deletion	FHIT	chr3	60033994	+
P2	108	Rand	Control	Large Deletion	FHIT	chr3	60033994	+
P2	109	Rand	Control	Hypermut	FKBP5	chr6	35646937	+
P2	110	Rand	Control	Large Deletion	FRG1HP/PGM5P2	chr9	41008839	+
P2	111	Rand	Control	Premature Stop Codon	HMGB1	chr13	30614124	-
P2	112	Rand	Control	Hypermut	INTS6L	chrX	135568492	+
P2	113	Rand	Control	Hypermut	KIAA0355	chr19	34302307	-
P2	114	Rand	Control	Large Deletion	LINC01480	chr19	41536460	+
P2	115	Rand	Control	Large Deletion	LINC01480	chr19	41536460	+
P2	116	Rand	Control	5defect	LINC01578	chr15	92887626	-
P2	117	Rand	Control	Large Deletion	LINC-PINT	chr7	130987095	+
P2	118	Rand	Control	Large Deletion	LINC-PINT	chr7	130987095	+
P2	119	Rand	Control	Large Deletion with Hypermut	LRRFIP1	chr2	237718839	-
P2	120	Rand	Control	Premature Stop Codon	MGA	chr15	41731705	+
P2	121	Rand	Control	Large Deletion	MROH1	chr8	144214458	-
P2	122	Rand	Control	Intact	Nongenic	chr1	187966788	+
P2	123	Rand	Control	Large Deletion with Hypermut	Non-genic	chr8	29646958	-
P2	124	Rand	Control	Large Deletion	Non-genic (LINE)	chr11	444817	+
P2	125	Rand	Control	Intact	Nongenic, satellite	chr22	1827209	+
P2	126	Rand	Control	Large Deletion	PHACTR4	chr1	28439999	-
P2	127	Rand	Control	Large Deletion with Hypermut	PPFIA1	chr11	70371469	+
P2	128	Rand	Control	Large Deletion with Hypermut	PPFIA1	chr11	70371469	+
P2	129	Rand	Control	Large Deletion with Hypermut	PPFIA1	chr11	70371469	+
P2	130	Rand	Control	Large Deletion with Hypermut	PPFIA1	chr11	70371469	+
P2	131	Rand	Control	Intact	PTP4A2	chr1	31918445	-
P2	132	Rand	Control	Large Deletion with Hypermut	RERE	chr1	8516043	-
P2	133	Rand	Control	Hypermut	RIC1	chr9	5672532	+
P2	134	Rand	Control	Intact	RNF115	chr1	145804340	+
P2	135	Rand	Control	Intact	RNF115	chr1	145804340	+
P2	136	Rand	Control	Large Deletion	RPTOR	chr17	80789564	-
P2	137	Rand	Control	Large Deletion with Hypermut	SF1	chr11	64776257	-
P2	138	Rand	Control	Large Deletion	SFI1	chr22	31545309	+
P2	139	Rand	Control	Large Deletion with Hypermut	SMG1	chr16	18913674	+
P2	140	Rand	Control	Large Deletion with Hypermut	SMG1	chr16	18913674	+
P2	141	Rand	Control	Hypermut	SMG1P3	chr16	21454477	+
P2	142	Rand	Control	Hypermut	SMG1P3	chr16	21454477	+
P2	143	PR18	Control	5defect	SND1	chr7	127794654	-
P2	144	Rand	Control	5defect	SND1	chr7	127794654	-
P2	145	Rand	Control	5defect	SND1	chr7	127794654	-
P2	146	PR18	Control	Large Deletion	SPDYE3	chr7	100321763	-
P2	147	PR18	Control	Large Deletion	SPDYE3	chr7	100321763	-
P2	148	Rand	Control	Intact	SRP68	chr17	76066133	-
P2	149	Rand	Control	Large Deletion with Hypermut	SRPK1	chr6	35849464	-
P2	150	Rand	Control	Hypermut	STAT5B	chr17	42263229	+
P2	151	Rand	Control	Intact	TOP6BL/C11orf80	chr11	66771935	-
P2	152	PR18	Control	Large Deletion with Hypermut	UBR2	chr6	42569058	+
P2	153	Rand	Control	Hypermut	VAV1	chr19	6811663	-
P2	154	Rand	Control	Hypermut	VAV1	chr6	5565238	+
P2	155	Rand	Control	Hypermut	VAV1	chr6	5565238	+
P2	156	Rand	Control	Hypermut	ZNF609	chr15	64549545	+
P2	157	Rand	Control	Hypermut	ZNF609	chr15	64549545	+
P3	158	PR18	Control	Hypermut	ANKRD11/ENSG00000287351	chr16	89445658	+
P3	159	PR18	Control	Large Deletion	ANKRD13D	chr11	67294076	+
P3	160	1YR	Control	Hypermut	ANKS1A	chr6	34900837	-
P3	161	PR18	Control	Intact	ARHGAP35	chr19	46951101	-
P3	162	Rand	Control	Hypermut	ASH1L	chr1	155526018	+
P3	163	Rand	Control	Hypermut	ASH1L	chr1	155526018	+
P3	164	1YR	Control	Intact	CAMK1D	chr10	12811537	-
P3	165	PR18	Control	Hypermut	CBL	chr11	119232463	-
P3	166	PR18	Control	Hypermut	CBL	chr11	119232463	-
P3	167	1YR	Control	Large Deletion with Hypermut	CCM2	chr7	45047682	-
P3	168	Rand	Control	Large Deletion	CDC14A	chr1	100455930	+
P3	169	PR18	Control	Large Deletion	CDC14A	chr1	100455930	+
P3	170	PR18	Control	Large Deletion	CDC14A	chr1	100455930	+
P3	171	PR18	Control	Large Deletion	CENPF	chr1	214652785	-
P3	172	Rand	Control	Intact	Centromeric satellite DNA	chr22	12798005	-
P3	173	PR18	Control	Intact	Centromeric satellite DNA	chr14	17591369	+
P3	174	1YR	Control	Intact	Centromeric satellite DNA	chr16	36245659	+
P3	175	Rand	Control	Intact	Centromeric satellite DNA	chr14	17833360	-
P3	176	Rand	Control	Intact	Centromeric satellite DNA	chr14	17833360	-
P3	177	1YR	Control	Intact	Centromeric satellite DNA	chr4	49144058	-
P3	178	1YR	Control	Intact	Centromeric satellite DNA	chr4	49144058	-
P3	179	PR18	Control	Intact	Centromeric satellite DNA	chr1	125180758	-
P3	180	Rand	Control	Large Deletion with Hypermut	CLASP2	chr3	33647665	-
P3	181	1YR	Control	Hypermut	CNNM3/ANKRD23	chr2	96827923	+
P3	182	PR18	Control	Large Deletion with Hypermut	DHX15	chr4	24564035	-
P3	183	PR18	Control	Hypermut	DNAJC3	chr13	95749993	-
P3	184	1YR	Control	Hypermut	EML4	chr2	42212473	-
P3	185	PR18	Control	Large Deletion	ESRRG	chr1	216724887	-
P3	186	Rand	Control	Hypermut	EZH1	chr17	42725607	+
P3	187	PR18	Control	Large Deletion with Hypermut	FRG1DP/Centromeric satellite DNA	chr20	29092987	+
P3	188	Rand	Control	Large Deletion with Hypermut	GATAD2A	chr19	19434575	+
P3	189	Rand	Control	Large Deletion with Internal Inversion	GLG1	chr16	74592834	-
P3	190	Rand	Control	Intact	GLS	chr2	190923389	+
P3	191	Rand	Control	Intact	GLS	chr2	190923389	+
P3	192	PR18	Control	Large Deletion with Hypermut	GNAO1	chr16	56197309	-
P3	193	1YR	Control	Hypermut	GTSE1	chr22	46309599	-
P3	194	Rand	Control	Hypermut	HECTD1	chr14	31172216	+
P3	195	Rand	Control	Hypermut	HERC4	chr10	67963587	+
P3	196	PR18	Control	Hypermut	HYDIN/RP11-23E19.1	chr16	71090553	+
P3	197	PR18	Control	Hypermut	KDM4B	chr19	4993176	+
P3	198	PR18	Control	Hypermut	KDM4B	chr19	4993176	+
P3	199	PR18	Control	Large Deletion	KLF12	chr13	74059888	-
P3	200	PR18	Control	Large Deletion	KLF12	chr13	74059888	-
P3	201	Rand	Control	Hypermut	L3MBTL4	chr18	6010532	+
P3	202	Rand	Control	Hypermut	L3MBTL4	chr18	6010532	+
P3	203	1YR	Control	Hypermut	MALAT1	chr11	65506055	+
P3	204	Rand	Control	Premature Stop Codon	Microsatellite DNA (Nongenic)	chr1	125179655	+
P3	205	Rand	Control	Intact	Microsatellite DNA (Non-genic)	chr16	34586997	+
P3	206	1YR	Control	Intact	Microsatellite DNA (Non-genic)	chr1	143185258	-
P3	207	1YR	Control	Intact	Microsatellite DNA (Non-genic)	chr1	143185258	-
P3	208	1YR	Control	Intact	Microsatellite DNA (Non-genic)	chr16	46392806	-
P3	209	1YR	Control	Intact	Microsatellite DNA (Non-genic)	chr16	46392806	-
P3	210	1YR	Control	5defect	MICU3	chr8	17077706	+
P3	211	1YR	Control	5defect	MICU3	chr8	17077706	+
P3	212	1YR	Control	Large Deletion	NBEAL2	chr3	46982586	+
P3	213	Rand	Control	Hypermut	NCOR1	chr17	16060992	+
P3	214	PR18	Control	Hypermut	NFAT5	chr16	69602249	-
P3	215	PR18	Control	Hypermut	NFAT5	chr16	69602249	-
P3	216	PR18	Control	Large Deletion with Hypermut	NFX1	chr9	33359439	+
P3	217	Rand	Control	Intact	Nongenic	chrY	33328914	-
P3	218	Rand	Control	Intact	Nongenic	chrY	33328914	-
P3	219	Rand	Control	Premature Stop Codon	Nongenic	chr18	9864087	-
P3	220	Rand	Control	Intact	Nongenic	chrY	33328914	-
P3	221	Rand	Control	Intact	Nongenic	chrY	33328914	-
P3	222	Rand	Control	Intact	Nongenic	chrY	33328914	-
P3	223	Rand	Control	Intact	Nongenic	chrY	33328914	-
P3	224	1YR	Control	Large Deletion	Nongenic	chr17	35220792	+
P3	225	PR18	Control	Intact	Nongenic	chrY	33328914	-
P3	226	1YR	Control	Intact	Non-genic	chr1	1135785	-
P3	227	1YR	Control	Intact	Non-genic	chr1	1135785	-
P3	228	Rand	Control	Intact	Non-genic	chr18	4513734	-
P3	229	Rand	Control	Intact	Non-genic	chr18	4513734	-
P3	230	Rand	Control	Large Deletion	Non-genic	chr2	126834842	-
P3	231	Rand	Control	Intact	Nongenic	chrY	33328914	-
P3	232	PR18	Control	Hypermut	Nongenic (DNA)	chr22	49890605	+
P3	233	PR18	Control	Large Deletion with Hypermut	Non-genic (LINE)	chr11	128418793	-
P3	234	PR18	Control	Large Deletion	Nongenic (SINE)	chr16	29001656	+
P3	235	PR18	Control	Large Deletion	Nongenic (SINE)	chr16	29001656	+
P3	236	PR18	Control	Large Deletion with Hypermut	Nongenic (SINE)	chr9	128013040	+
P3	237	PR18	Control	Large Deletion	NPIPB13	chr16	30245222	-
P3	238	PR18	Control	Large Deletion	NPIPB13	chr16	30245222	-
P3	239	Rand	Control	Hypermut	NSD1	chr5	177181566	+
P3	240	Rand	Control	Hypermut	NSD1	chr5	177181566	+
P3	241	Rand	Control	Large Deletion with Hypermut	NSD1	chr5	177218564	+
P3	242	1YR	Control	Hypermut	PHKB	chr16	47481238	+
P3	243	1YR	Control	Large Deletion	POLR1C	chr6	43641807	-
P3	244	PR18	Control	Large Deletion with Hypermut	PRKCQ	chr10	6504117	-
P3	245	Rand	Control	Hypermut	PRPF39	chr14	45109598	+
P3	246	1YR	Control	Large Deletion with Hypermut	PTP4A2	chr1	31925217	+
P3	247	Rand	Control	Intact	PTPRD	chr9	10274951	+
P3	248	Rand	Control	Large Deletion	PUM1	chr1	30980415	-
P3	249	Rand	Control	Large Deletion	PUM1	chr1	30980415	-
P3	250	Rand	Control	Intact	RBL1	chr20	37019032	-
P3	251	PR18	Control	Intact	RBM39	chr20	35709998	-
P3	252	1YR	Control	Large Deletion with Hypermut	RICTOR	chr5	38980529	-
P3	253	1YR	Control	Large Deletion with Hypermut	RNMT	chr18	13738228	-
P3	254	PR18	Control	Large Deletion	RPA3/UMAD1	chr7	7711918	-
P3	255	PR18	Control	Large Deletion	RPA3/UMAD1	chr7	7711918	-
P3	256	PR18	Control	intact	RSRC2	chr12	122519093	-
P3	257	1YR	Control	Hypermut	SAE1	chr19	47148706	+
P3	258	1YR	Control	Hypermut	SAE1	chr19	47148706	+
P3	259	PR18	Control	Intact	SATB1	chr3	18414276	+
P3	260	PR18	Control	Large Deletion	SEC23A	chr14	39067917	+
P3	261	PR18	Control	Large Deletion	SEC23A	chr14	39067917	+
P3	262	PR18	Control	Large Deletion with Hypermut	SEPT7	chr7	35816448	+
P3	263	Rand	Control	Large Deletion with Hypermut	SLC44A4	chr6	31876548	+
P3	264	1YR	Control	Intact	SLC9B2	chr4	103071704	-
P3	265	PR18	Control	Hypermut	SSU72	chr1	1563647	+
P3	266	PR18	Control	Hypermut	STX5	chr11	62819549	+
P3	267	PR18	Control	Large Deletion with Hypermut	SUGP1	chr19	19282944	+
P3	268	1YR	Control	Hypermut	TANGO6	chr16	68860084	-
P3	269	PR18	Control	Large Deletion with Hypermut	TRPC4AP	chr20	35056545	-
P3	270	1YR	Control	Large Deletion	UBASH3A	chr21	42411163	+
P3	271	1YR	Control	5defect	UBE2F	chr2	237992092	+
P3	272	1YR	Control	Large Deletion with Hypermut	VPS13A	chr9	77283204	-
P3	273	PR18	Control	Large Deletion with Hypermut	VPS53	chr17	685466	+
P3	274	Rand	Control	Intact	ZNF276	chr16	89726486	+
P3	275	Rand	Control	Intact	ZNF276	chr16	89726486	+
P3	276	PR18	Control	Large Deletion with Hypermut	ZNF28	chr19	52813117	-
P3	277	Rand	Control	Large Deletion with Hypermut	ZNF460	chr19	57292789	-
P3	278	PR18	Control	Hypermut	ZNF461	chr19	36661690	+
P3	279	1YR	Control	Intact	ZNF567	chr19	36696070	+
P3	280	1YR	Control	Intact	ZNF567	chr19	36696070	+
P3	281	PR18	Control	Intact	ZNF567	chr19	36696070	+
P3	282	PR18	Control	Intact	ZNF567	chr19	36696070	+
P3	283	1YR	Control	Large Deletion with Hypermut	ZNF720	chr16	31734996	+
P3	284	Rand	Control	Intact	ZNF721	chr4	472863	+
P4	285	1YR	Control	Hypermut	ANKRD11	chr16	89452470	-
P4	286	Rand	Control	Hypermut	ATP13A1	chr19	19649493	-
P4	287	PR18	Control	Hypermut	CYB5B	chr16	69450342	+
P4	288	PR18	Control	Hypermut	CYB5B	chr16	69450342	+
P4	289	PR18	Control	Intact	CYTH1	chr17	78715620	+
P4	290	Rand	Control	Hypermut	DIP2A	chr21	46523219	-
P4	291	1YR	Control	Intact	LINC01145/RP11-403I13.8	chr1	145202610	+
P4	292	Rand	Control	Hypermut	MATR3	chr5	139309413	+
P4	293	Rand	Control	Large Deletion with Hypermut	NCOA7	chr6	125804750
P4	294	Rand	Control	Intact	Nongenic (ENSG00000278996, SINE)	chr21	8225051	+
P4	295	Rand	Control	Hypermut	PTPRK	chr6	128062906	-
P4	296	Rand	Control	Hypermut	PTPRK	chr6	128062906	-
P4	297	PR18	Control	Intact	RERE	chr1	8391047	+
P4	298	PR18	Control	Intact	RERE	chr1	8391047	+
P4	299	Rand	Control	Hypermut	SLC39A12	chr10	18026666	+
P4	300	1YR	Control	Premature Stop Codon	ST6GAL1	chr3	187048032	-
P4	301	PR18	Control	Intact	UBAC2/GPR183	chr13	99304911	-
P4	302	Rand	Control	Premature Stop Codon	ZNF157	chrX	47408544
P4	303	PR18	Control	Large Deletion with Hypermut	ZNF714	chr19	21092377	-
P4	304	1YR	Control	Intact	ZNF836	chr19	52165559	+
P5	305	1YR	Control	5defect	APBA3	chr19	3755946	-
P5	306	1YR	Control	5defect	APBA3	chr19	3755946	-
P5	307	PR18	Control	Premature Stop Codon	Centromeric satellite DNA	chr5	50488493	+
P5	308	PR18	Control	Intact	HMG20A	chr15	77423731	-
P5	309	PR18	Control	Intact	HNRNPD	chr4	82359697	+
P5	310	PR18	Control	Intact	NLRC5	chr16	57071919	+
P5	311	PR18	Control	5defect	Nongenic	chr6	137347154	+
P6	312	Rand	Treatment	Intact	AFAP1	chr4	7830124	-
P6	313	Rand	Treatment	5defect	ARL17B	chr17	46342127	+
P6	314	1YR	Treatment	5defect	ARL17B	chr17	46342127	+
P6	315	1YR	Treatment	5defect	ARL17B	chr17	46342127	+
P6	316	Rand	Treatment	5defect	ARL17B	chr17	46342127	+
P6	317	Rand	Treatment	Hypermut	ATP13A1	chr19	19652544	+
P6	318	1YR	Treatment	Large Deletion	CLEC2B	chr12	9866405	+
P6	319	PR18	Treatment	Hypermut	CTDSPL2	chr15	44452061	-
P6	320	PR18	Treatment	5defect	EHBP1L1	chr11	65587500	+
P6	321	PR18	Treatment	Intact	GDI2	chr10	5786521	+
P6	322	1YR	Treatment	Intact	GDI2	chr10	5786521	+
P6	323	1YR	Treatment	Intact	GDI2	chr10	5786521	+
P6	324	1YR	Treatment	Intact	GDI2	chr10	5786521	+
P6	325	1YR	Treatment	Intact	GDI2	chr10	5786521	+
P6	326	1YR	Treatment	Intact	GDI2	chr10	5786521	+
P6	327	1YR	Treatment	Intact	GDI2	chr10	5786521	+
P6	328	1YR	Treatment	Intact	GDI2	chr10	5786521	+
P6	329	1YR	Treatment	Intact	GDI2	chr10	5786521	+
P6	330	1YR	Treatment	Intact	GDI2	chr10	5786521	+
P6	331	1YR	Treatment	Intact	GDI2	chr10	5786521	+
P6	332	1YR	Treatment	Intact	GDI2	chr10	5786521	+
P6	333	1YR	Treatment	Intact	GDI2	chr10	5786521	+
P6	334	1YR	Treatment	Intact	GDI2	chr10	5786521	+
P6	335	Rand	Treatment	Intact	GDI2	chr10	5786521	+
P6	336	Rand	Treatment	Intact	GDI2	chr10	5786521	+
P6	337	PR18	Treatment	Intact	GDI2	chr10	5786521	+
P6	338	PR18	Treatment	Intact	GDI2	chr10	5786521	+
P6	339	PR18	Treatment	Intact	GDI2	chr10	5786521	+
P6	340	PR18	Treatment	Intact	GDI2	chr10	5786521	+
P6	341	1YR	Treatment	Hypermut	IKZF3	chr17	39787003	+
P6	342	PR18	Treatment	Intact	MRPL48	chr11	73821880	-
P6	343	1YR	Treatment	Premature Stop Codon	Nongenic	chr3	46512750	-
P6	344	1YR	Treatment	Hypermut	Nongenic	chrY	20673166	-
P6	345	Rand	Treatment	Premature Stop Codon	Nongenic	chr14	97585989	-
P6	346	1YR	Treatment	Intact	PAM	chr5	102935217	-
P6	347	Rand	Treatment	Intact	PAM	chr5	102935217	-
P6	348	PR18	Treatment	Intact	PAM	chr5	102935217	-
P6	349	Rand	Treatment	Intact	PAM	chr5	102935217	-
P6	350	1YR	Treatment	Premature Stop Codon	RAB14	chr9	121197655	+
P6	351	Rand	Treatment	Premature Stop Codon	RNF126	chr19	657786	+
P6	352	PR18	Treatment	Hypermut	SLC35E28B	chr1	1684893	+
P6	353	Rand	Treatment	Premature Stop Codon	SNTB2	chr16	69243746	-
P6	354	Rand	Treatment	Hypermut	UBE2K	chr4	39747877	-
P7	355	PR18	Treatment	Large Deletion	AAK1	chr2	69608357	-
P7	356	PR18	Treatment	Hypermut	ANLN	chr7	36430562	-
P7	357	PR18	Treatment	Large Deletion	AP3D1	chr19	2125450	-
P7	358	PR18	Treatment	Large Deletion	AP3D1	chr19	2125450	-
P7	359	Rand	Treatment	Large Deletion	ARAP2	chr4	36165980	-
P7	360	Rand	Treatment	Large Deletion	ARHGAP35	chr19	46945953	-
P7	361	Rand	Treatment	Premature Stop Codon	ARIH2	chr3	48967737	+
P7	362	PR18	Treatment	Large Deletion	ATF7IP	chr12	14460947	+
P7	363	PR18	Treatment	Hypermut	BAG1	chr9	33255007	-
P7	364	Rand	Treatment	Premature Stop Codon	C15orf61	chr15	67526039	-
P7	365	Rand	Treatment	Hypermut	CA12	chr8	85267985	-
P7	366	Rand	Treatment	Large Deletion	CAPN7	chr3	15241438	+
P7	367	PR18	Treatment	Large Deletion with Hypermut	CBFA2T2	chr20	33507397	-
P7	368	PR18	Treatment	Hypermut	CCDC144BP	chr17	18565426	-
P7	369	PR18	Treatment	Hypermut	CCDC144BP	chr17	18565426	-
P7	370	Rand	Treatment	Intact	CD4	chr12	6804530	-
P7	371	Rand	Treatment	Hypermut	CDC42	chr1	22076412	+
P7	372	Rand	Treatment	Large Deletion	DDX42	chr17	63798712	+
P7	373	Rand	Treatment	Large Deletion	DDX42	chr17	63798712	+
P7	374	Rand	Treatment	5defect	FNTA	chr8	43061606	+
P7	375	PR18	Treatment	5defect	FNTA	chr8	43061606	+
P7	376	PR18	Treatment	Intact	GCNA	chrX	71582348	+
P7	377	1YR	Treatment	Intact	GGA3	chr17	75241897	-
P7	378	Rand	Treatment	Large Deletion with Hypermut	IFFO1	chr12	6539838	-
P7	379	Rand	Treatment	Hypermut	INPP4B	chr4	142293875	+
P7	380	Rand	Treatment	Hypermut	ITM2B	chr13	48242383	-
P7	381	Rand	Treatment	Premature Stop Codon	LIMK2	chr22	31228600	-
P7	382	Rand	Treatment	Hypermut	LINC02345	chr15	38049436	-
P7	383	PR18	Treatment	Hypermut	LINC02345	chr15	38049436	-
P7	384	PR18	Treatment	Hypermut	LINC02345	chr15	38049436	-
P7	385	PR18	Treatment	Hypermut	MRTFA	chr22	40467376	-
P7	386	1YR	Treatment	Hypermut	NCOA3	chr20	47545202	-
P7	387	Rand	Treatment	5defect	NFKBIL1	chr6	31555569	-
P7	388	Rand	Treatment	5defect	NFKBIL1	chr6	31555569	-
P7	389	Rand	Treatment	Large Deletion	Nongenic	chrX	118487792	+
P7	390	Rand	Treatment	Large Deletion with Hypermut	Nongenic	chr6	27836311	-
P7	391	1YR	Treatment	Intact	Non-genic	chr22	46063437	+
P7	392	PR18	Treatment	Hypermut	Non-genic	chrX	153800689	-
P7	393	Rand	Treatment	Intact	Nongenic (ENSG00000280441)	chr21	8429400	-
P7	394	PR18	Treatment	Intact	Nongenic (ENSG00000280441)	chr21	8429400	-
P7	395	1YR	Treatment	Intact	Nongenic (ENSG00000280441)	chr21	8429400	-
P7	396	1YR	Treatment	Intact	Nongenic (ENSG00000280441)	chr21	8429400	-
P7	397	1YR	Treatment	Intact	Nongenic (ENSG00000280441)	chr21	8429400	-
P7	398	1YR	Treatment	Intact	Nongenic (ENSG00000280441)	chr21	8429400	-
P7	399	1YR	Treatment	Intact	Nongenic (ENSG00000280441)	chr21	8429400	-
P7	400	1YR	Treatment	Intact	Nongenic (ENSG00000280441)	chr21	8429400	-
P7	401	1YR	Treatment	Intact	Nongenic (ENSG00000280441)	chr21	8429400	-
P7	402	1YR	Treatment	Intact	Nongenic (ENSG00000280441)	chr21	8429400	-
P7	403	1YR	Treatment	Intact	Nongenic (ENSG00000280441)	chr21	8429400	-
P7	404	1YR	Treatment	Intact	Nongenic (ENSG00000280441)	chr21	8429400	-
P7	405	1YR	Treatment	Intact	Nongenic (ENSG00000280441)	chr21	8429400	-
P7	406	1YR	Treatment	Intact	Nongenic (ENSG00000280441)	chr21	8429400	-
P7	407	1YR	Treatment	Intact	Nongenic (ENSG00000280441)	chr21	8429400	-
P7	408	1YR	Treatment	Intact	Nongenic (ENSG00000280441)	chr21	8429400	-
P7	409	1YR	Treatment	Intact	Nongenic (ENSG00000280441)	chr21	8429400	-
P7	410	1YR	Treatment	Intact	Nongenic (ENSG00000280441)	chr21	8429400	-
P7	411	1YR	Treatment	Intact	Nongenic (ENSG00000280441)	chr21	8429400	-
P7	412	1YR	Treatment	Intact	Nongenic (ENSG00000280441)	chr21	8429400	-
P7	413	1YR	Treatment	Intact	Nongenic (ENSG00000280441)	chr21	8429400	-
P7	414	Rand	Treatment	Intact	Nongenic (ENSG00000280441)	chr21	8429400	-
P7	415	PR18	Treatment	Intact	Nongenic (ENSG00000280441)	chr21	8429400	-
P7	416	PR18	Treatment	Intact	Nongenic (ENSG00000280441)	chr21	8429400	-
P7	417	Rand	Treatment	Intact	Nongenic (SINE)	chr17	7955175	-
P7	418	PR18	Treatment	Intact	Nongenic (SINE)	chr10	88092443	+
P7	419	PR18	Treatment	Intact	Nongenic (SINE)	chr10	88092443	+
P7	420	PR18	Treatment	Hypermut	PRORP	chr14	35162452	+
P7	421	PR18	Treatment	Large Deletion	PTP4A2	chr1	31909698	+
P7	422	Rand	Treatment	Large Deletion	RAD9A	chr11	67336559	-
P7	423	PR18	Treatment	Hypermut	RBM33	chr7	155692892	+
P7	424	Rand	Treatment	Intact	RNF11	chr1	51257062	-
P7	425	Rand	Treatment	Large Deletion with Hypermut	RORA	chr15	60666883	-
P7	426	Rand	Treatment	Large Deletion	RP11-528G1.2/CD84	chr1	160564326	-
P7	427	Rand	Treatment	Large Deletion	RP11-528G1.2/CD84	chr1	160564326	-
P7	428	Rand	Treatment	Large Deletion	RP11-977G19.5/SMARCC2	chr12	56187246	+
P7	429	PR18	Treatment	Hypermut	SCAPER	chr15	76357678	-
P7	430	PR18	Treatment	Hypermut	SCAPER	chr15	76357678	-
P7	431	Rand	Treatment	Hypermut	SNTB2	chr16	69243746	-
P7	432	Rand	Treatment	Hypermut	SPPL3	chr12	120818476	-
P7	433	Rand	Treatment	Hypermut	SPPL3	chr12	120818476	-
P7	434	Rand	Treatment	5defect	SRPK1	chr6	35917383	+
P7	435	Rand	Treatment	5defect	SRPK1	chr6	35917383	+
P7	436	Rand	Treatment	Intact	STX6	chr1	180997912	+
P7	437	Rand	Treatment	Large Deletion	TMX4	chr20	7991743	-
P7	438	PR18	Treatment	Large Deletion	TMX4	chr20	7991743	-
P7	439	PR18	Treatment	Large Deletion	TMX4	chr20	7991743	-
P7	440	PR18	Treatment	Large Deletion	TMX4	chr20	7991743	-
P7	441	PR18	Treatment	Large Deletion	TMX4	chr20	7991743	-
P7	442	Rand	Treatment	Hypermut	VPS13C	chr15	62053668	-
P7	443	PR18	Treatment	Large Deletion	XXbac-BPG154L12.5	chr6	32265773	+
P7	444	Rand	Treatment	Large Deletion	ZFAND3	chr6	37897839	-
P7	445	Rand	Treatment	Large Deletion	ZFAND3	chr6	37897839	-
P7	446	Rand	Treatment	Large Deletion	ZGPAT	chr20	63711574	+
P8	447	1YR	Treatment	Large Deletion	ACBD5	chr10	27222926	-
P8	448	1YR	Treatment	Intact	AKAP9	chr7	92017322	-
P8	449	1YR	Treatment	Large Deletion	ANKRD36C	chr2	95952482	-
P8	450	1YR	Treatment	Large Deletion	ANKRD36C	chr2	95952482	-
P8	451	1YR	Treatment	Hypermut	APPBP2	chr17	60493598	+
P8	452	1YR	Treatment	Premature Stop Codon	ARID5B	chr10	61944764	-
P8	453	Rand	Treatment	Large Deletion with Hypermut	ATF7	chr12	53614180	-
P8	454	Rand	Treatment	Large Deletion	BRE	chr2	27961038	-
P8	455	Rand	Treatment	Large Deletion	BRE	chr2	27961038	-
P8	456	1YR	Treatment	Hypermut	CBX5	chr12	54278790	-
P8	457	1YR	Treatment	Hypermut	CBX5	chr12	54278790	-
P8	458	PR18	Treatment	Hypermut	CDCA5	chr11	65076482	+
P8	459	1YR	Treatment	Hypermut	CNOT1	chr16	58543186	+
P8	460	1YR	Treatment	Hypermut	DDR1-AS1	chr6	30868489	+
P8	461	1YR	Treatment	Hypermut	DDR1-AS1	chr6	30868489	+
P8	462	1YR	Treatment	5defect	DIP2B	chr12	50613025	-
P8	463	Rand	Treatment	5defect	DYNC2H1	chr11	103155334	+
P8	464	Rand	Treatment	Intact	EIF4G3	chr1	21111945	+
P8	465	Rand	Treatment	Intact	EIF4G3	chr1	21111945	+
P8	466	Rand	Treatment	Intact	EIF4G3	chr1	21111945	+
P8	467	1YR	Treatment	Hypermut	EPC2	chr2	148748065	+
P8	468	1YR	Treatment	Hypermut	EPC2	chr2	148748065	+
P8	469	1YR	Treatment	Intact	FAM107B	chr10	14720647	-
P8	470	Rand	Treatment	Large Deletion with Hypermut	FKBP5	chr6	35670922	+
P8	471	1YR	Treatment	Large Deletion with Hypermut	FXYD5	chr19	35160730	-
P8	472	Rand	Treatment	Intact	FYTTD1 (SINE)	chr3	197752830	+
P8	473	1YR	Treatment	Hypermut	GNB1	chr1	1848199	-
P8	474	1YR	Treatment	Hypermut	GNB1	chr1	1848199	-
P8	475	1YR	Treatment	Large Deletion	HDAC1	chr1	32298741	-
P8	476	1YR	Treatment	Large Deletion	HDAC1	chr1	32298741	-
P8	477	Rand	Treatment	Premature Stop Codon	HUS1	chr7	47699622	-
P8	478	PR18	Treatment	Large Deletion	IKZF3	chr17	39817509	+
P8	479	1YR	Treatment	Large Deletion	IKZF3	chr17	39780314	+
P8	480	1YR	Treatment	Large Deletion	ITPKB	chr1	226684191	+
P8	481	1YR	Treatment	Hypermut	KDM2A	chr11	67206815	+
P8	482	1YR	Treatment	Hypermut	KDM2A	chr11	67206815	+
P8	483	1YR	Treatment	Hypermut	KLHL5	chr4	39111818	+
P8	484	1YR	Treatment	Hypermut	KLHL5	chr4	39111818	+
P8	485	1YR	Treatment	Large Deletion	KPNA6	chr1	32143789	-
P8	486	Rand	Treatment	Hypermut	MARCH3	chr5	126893331	-
P8	487	Rand	Treatment	Large Deletion	MEGF9	chr9	120621029	+
P8	488	Rand	Treatment	Hypermut	MEMO1	chr2	31893478	+
P8	489	Rand	Treatment	Large Deletion with Hypermut	microsatellite DNA (Nongenic)	chr1	143268564	+
P8	490	1YR	Treatment	Hypermut	NDUFV2	chr18	9123341	+
P8	491	1YR	Treatment	Premature Stop Codon	NF1	chr17	31298069	+
P8	492	PR18	Treatment	Hypermut	Nongenic	chr19	4074862	+
P8	493	PR18	Treatment	Intact	Nongenic	chr8	29477920	+
P8	494	Rand	Treatment	Large Deletion	Nongenic	chr3	145705182	-
P8	495	Rand	Treatment	Intact	Nongenic	chr9	63823510	-
P8	496	1YR	Treatment	Intact	Nongenic	chr21	8469796	+
P8	497	1YR	Treatment	Intact	Nongenic	chr21	8469796	+
P8	498	1YR	Treatment	Intact	Nongenic	chr21	8469796	+
P8	499	1YR	Treatment	Hypermut	Nongenic	chr19	4074862	+
P8	500	1YR	Treatment	Large Deletion	Nongenic	chr1	149577684	-
P8	501	1YR	Treatment	Intact	Nongenic	chr1	204689676	+
P8	502	PR18	Treatment	Hypermut	Non-genic	chr19	4074862	+
P8	503	Rand	Treatment	Hypermut	Non-genic	chr19	4074862	+
P8	504	Rand	Treatment	Hypermut	Non-genic	chr19	4074862	+
P8	505	Rand	Treatment	Intact	Nongenic (ENSG00000280441)	chr21	8420535	+
P8	506	Rand	Treatment	Premature Stop Codon	Nongenic (LINE)	chr2	126087115	+
P8	507	1YR	Treatment	Large Deletion	Nongenic (LINE)	chr7	150601464	-
P8	508	1YR	Treatment	Large Deletion	Nongenic (LINE)	chr19	14371481	-
P8	509	1YR	Treatment	Intact	Non-genic (LINE)	chr1	160466530	+
P8	510	Rand	Treatment	Intact	Nongenic (LTR)	chr2	194002132	+
P8	511	Rand	Treatment	Large Deletion	Nongenic (SINE)	chr11	117962216	+
P8	512	1YR	Treatment	Intact	MUC20	chr3	195708017	+
P8	513	1YR	Treatment	Intact	MUC20	chr3	195708017	+
P8	514	Rand	Treatment	Hypermut	NSD1	chr5	177191460	+
P8	515	1YR	Treatment	Hypermut	NUMB	chr14	73286612	+
P8	516	Rand	Treatment	Premature Stop Codon	OTUD7B	chr1	149991408	-
P8	517	1YR	Treatment	Large Deletion	PANK4	chr1	2513659	+
P8	518	Rand	Treatment	Hypermut	PHF20L1	chr8	132797592	-
P8	519	PR18	Treatment	5defect	POLN/HAUS3	chr4	2237143	+
P8	520	PR18	Treatment	5defect	POLN/HAUS3	chr4	2237143	+
P8	521	Rand	Treatment	Intact	PPP1R12A	chr12	79870807	-
P8	522	Rand	Treatment	Large Deletion	RIT2	chr18	42916220	+
P8	523	1YR	Treatment	Hypermut	RNF213	chr17	80327691	-
P8	524	1YR	Treatment	Hypermut	RNF213	chr17	80327691	-
P8	525	Rand	Treatment	Large Deletion	RSBN1L	chr7	77732283	+
P8	526	1YR	Treatment	Intact	RTN3	chr11	63705997	-
P8	527	1YR	Treatment	Hypermut	RUNX1T1	chr8	92019419	-
P8	528	1YR	Treatment	Hypermut	SCAF8	chr6	154755705	+
P8	529	1YR	Treatment	Hypermut	SCAF8	chr6	154755705	+
P8	530	Rand	Treatment	5defect	SLC35E2B	chr1	1662247	-
P8	531	Rand	Treatment	5defect	SLC35E2B	chr1	1662247	-
P8	532	Rand	Treatment	5defect	SLC35E2B	chr1	1662247	-
P8	533	1YR	Treatment	5defect	SNX27	chr1	151673783	-
P8	534	Rand	Treatment	Intact	STIM1	chr11	4051708	+
P8	535	1YR	Treatment	Premature Stop Codon	TAPBPL	chr12	6456265	+
P8	536	1YR	Treatment	Large Deletion	TXLNA	chr1	32182575	-
P8	537	1YR	Treatment	Large Deletion	TXLNA	chr1	32182575	-
P8	538	Rand	Treatment	Intact	VKORC1L1	chr7	65898048	+
P8	539	1YR	Treatment	Large Deletion with Hypermut	VPS13D	chr1	12298662	+
P8	540	1YR	Treatment	Intact	XPO6	chr16	28200027	+
P8	541	1YR	Treatment	Intact	XPO6	chr16	28200027	+
P8	542	1YR	Treatment	Intact	ZBTB7C	chr18	48360847	+
P8	543	1YR	Treatment	Large Deletion with Hypermut	ZNF596	chr8	235581	-
P8	544	Rand	Treatment	Intact	ZNF84	chr12	133055364	-
P9	545	1YR	Treatment	Hypermut	ANGEL2	chr1	213011997	-
P9	546	PR18	Treatment	Hypermut	ASH1L	chr1	155534245	+
P9	547	1YR	Treatment	Hypermut	CELF1	chr11	47521505	-
P9	548	PR18	Treatment	Hypermut	H2BC5/ENSG00000283064	chr6	26161361	+
P9	549	1YR	Treatment	Large Deletion with Hypermut	ING4	chr12	6659018	-
P9	550	1YR	Treatment	Large Deletion with Hypermut	IQSEC1	chr3	12946461	+
P9	551	1YR	Treatment	Intact	MOB3A	chr19	2075652	+
P9	552	1YR	Treatment	Hypermut	Non-genic (LINE)	chr4	79780763	-
P9	553	1YR	Treatment	Hypermut	NUB1	chr7	151354163	-
P9	554	1YR	Treatment	Hypermut	NUB1	chr7	151354163	-
P9	555	Rand	Treatment	Hypermut	UBE2G1	chr17	4329207	+
