# Supplementary material for: Footprints of innate immune activity during HIV-1 reservoir cell evolution in early-treated infection
Source: J Exp Med. 2024 Oct 28;221(11):e20241091. doi: 10.1084/jem.20241091 (PMC11519379; doi:10.1084/jem.20241091)
Supplement: Table S6 — shows relative enrichment ratios for all phenotypic markers in indicated HIV-1 reservoir cell categories analyzed by PheP-Seq. [file JEM_20241091_TableS6.xlsx]

## Sheet: Sheet1
Comparison	Marker	Enrichment	p-value	adj p-value
Category 1 vs. Category 0	CD112	1.52182	1.31366e-17	4.82963e-17
Category 1 vs. Category 0	CD49d	1.1038	6.24992e-11	1.8601e-10
Category 1 vs. Category 0	CD39	1.25547	1.14213e-09	3.12626e-09
Category 1 vs. Category 0	HLA-G	1.20229	1.99139e-09	5.41137e-09
Category 1 vs. Category 0	HLA-C	1.10554	1.97475e-08	5.10711e-08
Category 1 vs. Category 0	CD27	1.0948	2.68169e-07	6.57276e-07
Category 1 vs. Category 0	CD127	1.13879	5.422e-07	1.29506e-06
Category 1 vs. Category 0	HLA-F	1.26797	5.89468e-07	1.39905e-06
Category 1 vs. Category 0	CD57	0.643382	2.17783e-06	5.07258e-06
Category 1 vs. Category 0	CCR6	1.10791	2.16423e-05	4.74612e-05
Category 1 vs. Category 0	CD11a	1.04202	2.94145e-05	6.33934e-05
Category 1 vs. Category 0	CD45RO	1.06715	8.12889e-05	0.000166576
Category 1 vs. Category 0	IL15Ra	0.842043	9.85821e-05	0.000199829
Category 1 vs. Category 0	CD6	1.0307	0.000141014	0.000273992
Category 1 vs. Category 0	PD-L1	0.756831	0.000235499	0.000448285
Category 1 vs. Category 0	CD200	1.24762	0.000257391	0.000487482
Category 1 vs. Category 0	TGFbR2	1.08772	0.000304102	0.000573057
Category 1 vs. Category 0	CD160	0.822848	0.000404018	0.000746339
Category 1 vs. Category 0	CD120b	0.855583	0.000470386	0.000856285
Category 1 vs. Category 0	CD95	1.05101	0.000588422	0.00105578
Category 1 vs. Category 0	CD28	1.07784	0.000743688	0.00131549
Category 1 vs. Category 0	KLRG1	1.14604	0.000859028	0.00151237
Category 1 vs. Category 0	2B4	1.07181	0.00187041	0.00317377
Category 1 vs. Category 0	CD48	1.0192	0.00228048	0.00383488
Category 1 vs. Category 0	CD278	1.08553	0.00270827	0.00451378
Category 1 vs. Category 0	CD38	0.894737	0.00465564	0.00759072
Category 1 vs. Category 0	CD47	1.02407	0.00741572	0.0119866
Category 1 vs. Category 0	CD273	1.23938	0.00765583	0.0123216
Category 1 vs. Category 0	CD62L	1.05041	0.00799739	0.0128163
Category 1 vs. Category 0	IL10R	1.06946	0.00981716	0.0155335
Category 1 vs. Category 0	CD154	0.881481	0.0125155	0.0194743
Category 1 vs. Category 0	CCR4	1.08195	0.0141658	0.0218608
Category 1 vs. Category 0	CD262	1.13533	0.0146039	0.0224444
Category 1 vs. Category 0	MICA/MICB	0.876736	0.018676	0.0283542
Category 1 vs. Category 0	IL2RB	0.847025	0.0278504	0.0412122
Category 1 vs. Category 0	CD2	1.0181	0.0298699	0.0434155
Category 1 vs. Category 0	CD3	1.0222	0.034235	0.0491882
Category 1 vs. Category 0	CD54	1.09759	0.0343963	0.0492314
Category 1 vs. Category 0	CXCR3	1.11263	0.038085	0.0538939
Category 1 vs. Category 0	CD261	0.913415	0.0397229	0.0560004
Category 1 vs. Category 0	LIGHT	0.882488	0.059772	0.081212
Category 1 vs. Category 0	HLA-E	0.92233	0.0650012	0.0877402
Category 1 vs. Category 0	CXCR5	0.92674	0.0835985	0.111924
Category 1 vs. Category 0	OX40	1.05951	0.0839353	0.111924
Category 1 vs. Category 0	4-1BB	0.932597	0.08828	0.116567
Category 1 vs. Category 0	PVR	0.889785	0.108306	0.140535
Category 1 vs. Category 0	CD161	1.05167	0.109375	0.141434
Category 1 vs. Category 0	PD-1	0.933842	0.130046	0.166441
Category 1 vs. Category 0	TIGIT	0.946089	0.161604	0.203361
Category 1 vs. Category 0	CCR5	0.941092	0.216333	0.265908
Category 1 vs. Category 0	IL6Ra	0.949192	0.216981	0.265908
Category 1 vs. Category 0	CD59	1.07868	0.259267	0.314645
Category 1 vs. Category 0	TIM-3	1.05719	0.263304	0.317488
Category 1 vs. Category 0	LAG-3	0.93501	0.283053	0.339121
Category 1 vs. Category 0	CD25	1.04113	0.333132	0.391954
Category 1 vs. Category 0	CD276	0.949627	0.376134	0.436688
Category 1 vs. Category 0	GITR	0.976044	0.379674	0.439438
Category 1 vs. Category 0	B2M	1.00168	0.42338	0.482576
Category 1 vs. Category 0	CCR7	1.02107	0.438562	0.498366
Category 1 vs. Category 0	HVEM	0.978691	0.481799	0.545845
Category 1 vs. Category 0	HLA-DR	0.954918	0.633236	0.700483
Category 1 vs. Category 0	IL12RB2	0.987943	0.69643	0.752626
Category 1 vs. Category 0	BTLA	1.01462	0.703698	0.756123
Category 1 vs. Category 0	CTLA-4	0.979299	0.702282	0.756123
Category 1 vs. Category 0	CD44	0.998995	0.735127	0.785392
Category 1 vs. Category 0	IL21R	0.988812	0.750224	0.796981
Category 1 vs. Category 0	CD45RA	1.04854	0.779286	0.819749
Category 1 vs. Category 0	CD103	1.01799	0.818337	0.851801
Category 1 vs. Category 0	CD30	1.00427	0.93342	0.958993
Category 1 vs. Category 0	CD4	1.0007	0.952476	0.973238
Category 1 vs. Category 0	CD69	0.998478	0.979239	0.987903
Category 1 vs. Category 0	CD40	1	1	1
Category 2 vs. (Category 1-Category 2)	CD45RO	1.20009	1.01829e-48	6.36434e-48
Category 2 vs. (Category 1-Category 2)	IL12RB2	1.41876	7.64282e-46	4.62267e-45
Category 2 vs. (Category 1-Category 2)	TGFbR2	1.29378	2.55643e-44	1.49791e-43
Category 2 vs. (Category 1-Category 2)	CD48	1.04639	4.114e-41	2.14271e-40
Category 2 vs. (Category 1-Category 2)	IL10R	1.29904	1.99626e-34	9.72206e-34
Category 2 vs. (Category 1-Category 2)	CD62L	1.1954	1.59024e-32	7.64539e-32
Category 2 vs. (Category 1-Category 2)	CD2	1.06785	4.83206e-30	2.23707e-29
Category 2 vs. (Category 1-Category 2)	CD3	1.09184	1.2791e-29	5.84953e-29
Category 2 vs. (Category 1-Category 2)	CD4	1.04522	5.77783e-27	2.54904e-26
Category 2 vs. (Category 1-Category 2)	CD11a	1.07394	6.76323e-23	2.88206e-22
Category 2 vs. (Category 1-Category 2)	CD49d	1.11702	3.51264e-21	1.44752e-20
Category 2 vs. (Category 1-Category 2)	GITR	1.24544	1.53857e-19	6.13791e-19
Category 2 vs. (Category 1-Category 2)	CD59	0.501176	5.06851e-19	1.97989e-18
Category 2 vs. (Category 1-Category 2)	CCR7	1.2257	1.43603e-18	5.55165e-18
Category 2 vs. (Category 1-Category 2)	CCR6	1.1954	1.52311e-18	5.82822e-18
Category 2 vs. (Category 1-Category 2)	CD27	1.13454	1.60397e-18	6.07564e-18
Category 2 vs. (Category 1-Category 2)	CD127	1.2025	2.26263e-17	8.15853e-17
Category 2 vs. (Category 1-Category 2)	CD30	1.29362	1.29393e-13	4.1472e-13
Category 2 vs. (Category 1-Category 2)	CD161	1.21949	8.86408e-13	2.74713e-12
Category 2 vs. (Category 1-Category 2)	CD45RA	0.287037	2.12556e-11	6.37668e-11
Category 2 vs. (Category 1-Category 2)	HLA-G	1.18508	7.49417e-11	2.21285e-10
Category 2 vs. (Category 1-Category 2)	HVEM	1.19596	8.26237e-11	2.42062e-10
Category 2 vs. (Category 1-Category 2)	HLA-C	1.09874	4.15909e-10	1.16393e-09
Category 2 vs. (Category 1-Category 2)	CD25	1.25734	4.92274e-10	1.36743e-09
Category 2 vs. (Category 1-Category 2)	OX40	0.814468	4.71376e-09	1.26261e-08
Category 2 vs. (Category 1-Category 2)	CD261	0.754339	1.06702e-08	2.77869e-08
Category 2 vs. (Category 1-Category 2)	CCR4	1.166	1.01483e-07	2.53707e-07
Category 2 vs. (Category 1-Category 2)	CD28	1.10944	1.50568e-07	3.71466e-07
Category 2 vs. (Category 1-Category 2)	TIGIT	1.20112	8.50863e-07	2.00675e-06
Category 2 vs. (Category 1-Category 2)	CD120b	1.23404	1.47064e-06	3.44681e-06
Category 2 vs. (Category 1-Category 2)	CD44	1.00637	3.70719e-06	8.5288e-06
Category 2 vs. (Category 1-Category 2)	2B4	1.09324	9.52332e-06	2.15135e-05
Category 2 vs. (Category 1-Category 2)	PVR	0.700906	1.37198e-05	3.06246e-05
Category 2 vs. (Category 1-Category 2)	CCR5	1.21985	1.62542e-05	3.58549e-05
Category 2 vs. (Category 1-Category 2)	CD200	0.778626	4.08021e-05	8.59596e-05
Category 2 vs. (Category 1-Category 2)	KLRG1	1.15875	6.33085e-05	0.000131164
Category 2 vs. (Category 1-Category 2)	CD69	1.11585	9.21011e-05	0.000187706
Category 2 vs. (Category 1-Category 2)	IL21R	1.12968	0.000100725	0.000203074
Category 2 vs. (Category 1-Category 2)	CD112	0.837905	0.000108634	0.000217848
Category 2 vs. (Category 1-Category 2)	CD6	1.02476	0.000198469	0.000381671
Category 2 vs. (Category 1-Category 2)	CD47	1.02864	0.0002286	0.000437372
Category 2 vs. (Category 1-Category 2)	CXCR3	0.834356	0.000541254	0.000975818
Category 2 vs. (Category 1-Category 2)	LIGHT	0.780679	0.000726768	0.00129165
Category 2 vs. (Category 1-Category 2)	LAG-3	1.21076	0.00118816	0.00206277
Category 2 vs. (Category 1-Category 2)	IL2RB	0.765886	0.00164351	0.00281424
Category 2 vs. (Category 1-Category 2)	B2M	1.00334	0.00193851	0.00327451
Category 2 vs. (Category 1-Category 2)	CD40	1.20403	0.00341346	0.00563897
Category 2 vs. (Category 1-Category 2)	HLA-F	1.1134	0.0117171	0.0183846
Category 2 vs. (Category 1-Category 2)	BTLA	1.08934	0.0134765	0.0208831
Category 2 vs. (Category 1-Category 2)	CTLA-4	0.878049	0.0153653	0.0235183
Category 2 vs. (Category 1-Category 2)	CXCR5	0.895916	0.0183376	0.0279536
Category 2 vs. (Category 1-Category 2)	CD54	1.09501	0.0279144	0.0412122
Category 2 vs. (Category 1-Category 2)	IL6Ra	1.09124	0.0345854	0.0493138
Category 2 vs. (Category 1-Category 2)	HLA-DR	1.19742	0.0374905	0.0532535
Category 2 vs. (Category 1-Category 2)	CD262	0.900929	0.0437833	0.0612639
Category 2 vs. (Category 1-Category 2)	CD154	1.10588	0.0489065	0.0679257
Category 2 vs. (Category 1-Category 2)	PD-L1	1.1444	0.0917639	0.12032
Category 2 vs. (Category 1-Category 2)	CD38	1.06459	0.120667	0.154967
Category 2 vs. (Category 1-Category 2)	CD273	0.890966	0.145451	0.18365
Category 2 vs. (Category 1-Category 2)	CD39	0.949588	0.145013	0.18365
Category 2 vs. (Category 1-Category 2)	TIM-3	1.07164	0.144548	0.18365
Category 2 vs. (Category 1-Category 2)	HLA-E	1.05263	0.251024	0.30563
Category 2 vs. (Category 1-Category 2)	CD276	1.0668	0.262544	0.317488
Category 2 vs. (Category 1-Category 2)	CD57	1.10857	0.333422	0.391954
Category 2 vs. (Category 1-Category 2)	CD95	1.0132	0.343208	0.400944
Category 2 vs. (Category 1-Category 2)	4-1BB	0.96327	0.386359	0.444432
Category 2 vs. (Category 1-Category 2)	PD-1	0.985014	0.763365	0.808649
Category 2 vs. (Category 1-Category 2)	CD160	0.981891	0.780401	0.819749
Category 2 vs. (Category 1-Category 2)	CD278	1.00741	0.796252	0.833048
Category 2 vs. (Category 1-Category 2)	CD103	1.01263	0.879076	0.905641
Category 2 vs. (Category 1-Category 2)	MICA/MICB	1.00594	0.945052	0.968291
Category 2 vs. (Category 1-Category 2)	IL15Ra	0.997179	0.975746	0.987903
Category 2 vs. Category 0	CD45RO	1.28068	7.48004e-77	5.50003e-76
Category 2 vs. Category 0	TGFbR2	1.40727	4.91773e-69	3.47953e-68
Category 2 vs. Category 0	CD48	1.06648	5.11696e-58	3.48884e-57
Category 2 vs. Category 0	CD49d	1.23297	3.8724e-57	2.59312e-56
Category 2 vs. Category 0	IL10R	1.38927	1.02879e-49	6.65166e-49
Category 2 vs. Category 0	CD62L	1.25566	8.17267e-48	5.02418e-47
Category 2 vs. Category 0	CD11a	1.11907	3.03862e-44	1.75305e-43
Category 2 vs. Category 0	CD27	1.2421	5.1483e-44	2.92517e-43
Category 2 vs. Category 0	IL12RB2	1.40166	2.55e-43	1.42724e-42
Category 2 vs. Category 0	CD2	1.08718	1.60419e-41	8.71842e-41
Category 2 vs. Category 0	CD127	1.3694	1.75303e-41	9.39121e-41
Category 2 vs. Category 0	CD3	1.11609	6.27413e-41	3.22301e-40
Category 2 vs. Category 0	CCR6	1.3244	7.28214e-39	3.69028e-38
Category 2 vs. Category 0	HLA-G	1.4248	6.25411e-36	3.12706e-35
Category 2 vs. Category 0	HLA-C	1.21469	1.79258e-32	8.50907e-32
Category 2 vs. Category 0	CD4	1.04595	1.733e-27	7.73662e-27
Category 2 vs. Category 0	CCR7	1.25153	8.62546e-22	3.63432e-21
Category 2 vs. Category 0	CD161	1.2825	1.78853e-18	6.70698e-18
Category 2 vs. Category 0	CD28	1.19581	5.4236e-18	2.01371e-17
Category 2 vs. Category 0	GITR	1.21561	3.9385e-16	1.38031e-15
Category 2 vs. Category 0	CCR4	1.26155	6.24965e-15	2.11137e-14
Category 2 vs. Category 0	CD261	0.689024	6.22586e-15	2.11137e-14
Category 2 vs. Category 0	CD59	0.540609	8.64034e-15	2.89297e-14
Category 2 vs. Category 0	2B4	1.17175	4.05099e-14	1.34436e-13
Category 2 vs. Category 0	CD6	1.05621	4.42238e-14	1.45473e-13
Category 2 vs. Category 0	HLA-F	1.41176	4.7733e-14	1.55651e-13
Category 2 vs. Category 0	CD30	1.29915	5.56842e-14	1.80014e-13
Category 2 vs. Category 0	KLRG1	1.32797	1.90059e-13	6.04002e-13
Category 2 vs. Category 0	CD25	1.30905	5.38451e-13	1.6968e-12
Category 2 vs. Category 0	CD47	1.0534	1.62047e-10	4.71066e-10
Category 2 vs. Category 0	CD45RA	0.300971	2.04666e-10	5.90383e-10
Category 2 vs. Category 0	PVR	0.623656	2.13127e-09	5.74984e-09
Category 2 vs. Category 0	HVEM	1.17047	8.04723e-09	2.12515e-08
Category 2 vs. Category 0	IL2RB	0.648725	7.32184e-08	1.84274e-07
Category 2 vs. Category 0	LIGHT	0.68894	1.18868e-07	2.95202e-07
Category 2 vs. Category 0	CD112	1.27514	3.26526e-06	7.55848e-06
Category 2 vs. Category 0	CD39	1.19217	4.10855e-06	9.39455e-06
Category 2 vs. Category 0	CD95	1.06488	1.01053e-05	2.26916e-05
Category 2 vs. Category 0	CD54	1.20187	1.41488e-05	3.13953e-05
Category 2 vs. Category 0	CD44	1.00536	2.99117e-05	6.40966e-05
Category 2 vs. Category 0	CXCR5	0.830281	3.83148e-05	8.16366e-05
Category 2 vs. Category 0	OX40	0.86294	4.06074e-05	8.59596e-05
Category 2 vs. Category 0	B2M	1.00503	5.99738e-05	0.000124945
Category 2 vs. Category 0	IL15Ra	0.839667	7.6605e-05	0.00015784
Category 2 vs. Category 0	CD69	1.11416	0.000114084	0.000227562
Category 2 vs. Category 0	CD160	0.807947	0.000117862	0.000233854
Category 2 vs. Category 0	CD57	0.713235	0.000198115	0.000381671
Category 2 vs. Category 0	IL21R	1.11704	0.000393793	0.000731051
Category 2 vs. Category 0	TIGIT	1.13636	0.000470239	0.000856285
Category 2 vs. Category 0	CD278	1.09357	0.00102727	0.00180012
Category 2 vs. Category 0	CCR5	1.14799	0.00232476	0.0038919
Category 2 vs. Category 0	CD40	1.20403	0.00341346	0.00563897
Category 2 vs. Category 0	BTLA	1.10526	0.00399911	0.00657748
Category 2 vs. Category 0	CTLA-4	0.859873	0.00454516	0.00744295
Category 2 vs. Category 0	TIM-3	1.13292	0.00910424	0.014528
Category 2 vs. Category 0	4-1BB	0.898343	0.0093428	0.0148455
Category 2 vs. Category 0	MICA/MICB	0.881944	0.0245348	0.0365101
Category 2 vs. Category 0	LAG-3	1.13208	0.0328609	0.0475785
Category 2 vs. Category 0	PD-L1	0.86612	0.050986	0.0697801
Category 2 vs. Category 0	PD-1	0.919847	0.0650448	0.0877402
Category 2 vs. Category 0	HLA-DR	1.14344	0.119619	0.154148
Category 2 vs. Category 0	CXCR3	0.928328	0.175781	0.219727
Category 2 vs. Category 0	CD120b	1.05583	0.196832	0.24441
Category 2 vs. Category 0	CD38	0.952528	0.211186	0.260509
Category 2 vs. Category 0	CD273	1.10425	0.242774	0.296548
Category 2 vs. Category 0	IL6Ra	1.0358	0.395195	0.453205
Category 2 vs. Category 0	HLA-E	0.970874	0.503949	0.56751
Category 2 vs. Category 0	CD154	0.974815	0.619276	0.687066
Category 2 vs. Category 0	CD103	1.03085	0.674515	0.737444
Category 2 vs. Category 0	CD200	0.971429	0.680548	0.741877
Category 2 vs. Category 0	CD262	1.02285	0.693997	0.752164
Category 2 vs. Category 0	CD276	1.01306	0.840165	0.870337
